# Supplementary material for: Multiple analyses of various factors affecting the plantlet regeneration of Picea mongolica (H. Q. Wu) W.D. Xu from somatic embryos
Source: Sci Rep. 2021 Mar 23;11:6694. doi: 10.1038/s41598-021-83948-w (PMC7987962; doi:10.1038/s41598-021-83948-w)
Supplement: Supplementary file 1 — Supplementary Information 1. [file 41598_2021_83948_MOESM1_ESM.xls]

## Sheet: data_table
sample	raw_reads	clean_reads	clean_bases	error_rate	total_map
SDYS1_1	169184336	166485976	24.97G	0.03	140369061(84.31%)
SDYS1_2	145630644	143569934	21.54G	0.03	120933287(84.23%)
SDYS1_3	183363012	180433370	27.07G	0.03	152296821(84.41%)
SDYS2_1	189411768	186407726	27.96G	0.03	154215945(82.73%)
SDYS2_2	171373356	168793490	25.32G	0.03	140246432(83.09%)
SDYS2_3	183191294	178437410	26.77G	0.02	149036790(83.52%)
SDYS3_1	184974374	180828512	27.12G	0.03	145488752(80.46%)
SDYS3_2	166926164	163595244	24.54G	0.03	131806075(80.57%)
SDYS3_3	178803368	174812954	26.22G	0.03	140896722(80.6%)
SDYS4_1	173514882	170273232	25.54G	0.03	135635759(79.66%)
SDYS4_2	188253660	184530148	27.68G	0.03	144956057(78.55%)
SDYS4_3	207119488	202680908	30.4G	0.03	159914708(78.9%)
SDYS5_1	191660720	187833678	28.18G	0.03	149561788(79.62%)
SDYS5_2	167614918	164629070	24.69G	0.03	131967453(80.16%)
SDYS5_3	202808988	199090488	29.86G	0.03	155925544(78.32%)
SDYS6_1	168253366	159375080	23.91G	0.02	132456399(83.11%)
SDYS6_2	153357168	146256424	21.94G	0.02	120713994(82.54%)
SDYS6_3	142474258	136779256	20.52G	0.02	114425144(83.66%)
