# Supplementary material for: Multiple analyses of various factors affecting the plantlet regeneration of Picea mongolica (H. Q. Wu) W.D. Xu from somatic embryos
Source: Sci Rep. 2021 Mar 23;11:6694. doi: 10.1038/s41598-021-83948-w (PMC7987962; doi:10.1038/s41598-021-83948-w)
Supplement: Supplementary file 2 — Supplementary Information 2. [file 41598_2021_83948_MOESM2_ESM.xlsx]

## Sheet: Sheet1
gene_id
MA_901965g0010
MA_34807g0010
MA_111913g0010
MA_62946g0010
MA_7286g0010
MA_92424g0010
MA_726207g0010
MA_59950g0010
MA_1038g0010
MA_10429177g0010
MA_128304g0010
MA_58990g0010
MA_286274g0010
MA_16016g0010
MA_556757g0010
MA_8133894g0010
MA_76825g0010
MA_10276052g0010
MA_7834417g0010
MA_202088g0010
MA_9668286g0010
MA_114349g0010
MA_9035900g0010
MA_820g0010
MA_9483804g0010
MA_10432392g0010
MA_10430067g0010
MA_214227g0010
MA_50191g0010
MA_91457g0010
MA_49897g0020
MA_41035g0010
MA_10605g0020
novel.7074
MA_629576g0010
MA_371897g0010
MA_2776517g0010
MA_17102g0020
MA_101756g0010
MA_10434331g0010
MA_671328g0010
MA_88508g0010
MA_498632g0010
MA_17338g0010
MA_8876374g0010
MA_10429882g0010
MA_10435761g0010
MA_5976291g0010
MA_104614g0010
MA_73113g0010
MA_10217369g0010
MA_326206g0010
novel.7385
MA_8946476g0010
novel.6700
MA_19210g0030
MA_84376g0010
MA_74233g0010
MA_58978g0010
MA_164507g0010
MA_15196g0010
MA_6570g0010
MA_93746g0010
MA_376599g0010
MA_9339426g0010
MA_10260994g0010
MA_32823g0010
novel.3029
MA_7902181g0010
MA_245237g0010
MA_10427118g0010
novel.8115
MA_762415g0010
MA_1220g0010
MA_102072g0010
MA_74839g0010
MA_709187g0010
MA_772004g0010
MA_8982287g0010
MA_10429103g0010
novel.10281
MA_8624541g0010
MA_888374g0010
MA_10432788g0010
MA_86419g0010
novel.9219
MA_308575g0010
MA_10435425g0020
MA_63297g0010
MA_2358g0010
MA_10430223g0010
novel.5708
novel.2765
novel.7458
MA_274624g0010
MA_74741g0010
MA_637485g0010
MA_10432086g0010
MA_10069323g0010
MA_33057g0010
MA_887770g0010
MA_346251g0010
MA_17128g0020
MA_93628g0020
MA_7055993g0010
MA_252871g0010
MA_66199g0010
MA_10436774g0010
novel.804
MA_584406g0010
MA_10435425g0010
MA_10428805g0010
MA_10430955g0010
novel.459
MA_135063g0010
MA_10434339g0010
novel.6828
MA_10243509g0010
MA_920567g0010
MA_103636g0020
MA_8032g0010
MA_481649g0010
novel.95
MA_2607831g0010
MA_1478g0030
novel.5607
MA_53365g0010
MA_51446g0010
MA_10433968g0030
novel.9305
MA_8268940g0010
novel.2108
MA_115450g0010
MA_218163g0010
MA_906240g0010
MA_10436017g0020
MA_429323g0010
MA_5866671g0010
MA_177086g0010
MA_80035g0010
MA_363692g0010
MA_9489726g0010
MA_9695229g0010
MA_109058g0010
novel.9029
MA_52661g0010
MA_2203g0010
MA_122497g0010
MA_158744g0010
MA_942954g0010
MA_10435129g0010
novel.2346
MA_10294412g0010
novel.7213
MA_945058g0010
MA_124501g0010
MA_10427673g0020
MA_349751g0010
MA_10152409g0010
MA_19942g0010
MA_99622g0010
MA_10272508g0010
MA_9293g0010
MA_28858g0010
MA_10115394g0010
MA_10434210g0010
MA_9336081g0010
MA_129631g0010
novel.7870
MA_10435738g0010
MA_10434995g0010
MA_10425967g0010
MA_8135762g0010
MA_35183g0010
MA_10436516g0030
MA_7188g0010
MA_10432932g0010
MA_23376g0010
MA_61037g0010
MA_35736g0010
novel.5870
MA_10429068g0010
MA_87957g0010
MA_9571224g0010
MA_456907g0010
MA_10378440g0010
MA_10426609g0010
MA_7223923g0010
MA_37646g0010
MA_62264g0010
MA_10431385g0010
MA_9349189g0010
MA_223201g0010
MA_4597810g0010
MA_320320g0010
MA_20704g0010
MA_10426556g0010
MA_52700g0010
MA_10436801g0010
MA_10437028g0020
MA_216273g0010
MA_10433227g0010
MA_10196363g0010
MA_10313989g0010
MA_102043g0010
MA_9108314g0010
MA_130934g0010
novel.9851
novel.4700
MA_7448g0010
MA_10425897g0010
novel.9386
MA_24653g0010
MA_4374488g0010
MA_10430977g0010
MA_274304g0010
MA_666458g0010
MA_9486006g0010
MA_10433964g0010
MA_962424g0010
MA_10430133g0010
MA_14540g0020
MA_16068g0010
MA_10530g0010
novel.1311
MA_53338g0010
MA_10426276g0010
MA_10432069g0010
novel.9051
MA_332069g0010
novel.9233
novel.209
MA_185569g0010
MA_10431983g0010
MA_84315g0010
novel.10106
MA_10430806g0020
MA_4857152g0010
MA_93898g0010
MA_106169g0010
MA_10429044g0010
MA_746312g0010
MA_9970379g0010
MA_10435416g0010
MA_95101g0010
MA_183077g0010
MA_51652g0010
MA_10426436g0020
MA_9768039g0010
MA_354684g0010
MA_651g0010
MA_801607g0010
MA_4355g0010
MA_10427950g0010
MA_121597g0010
novel.1287
MA_10437230g0040
MA_95933g0010
MA_158173g0010
novel.8469
MA_46972g0010
MA_10432324g0010
novel.4626
MA_10435811g0020
MA_229452g0010
MA_119796g0010
MA_851g0010
MA_115621g0010
MA_10436946g0010
novel.3484
MA_10429873g0010
MA_223085g0010
MA_10428505g0010
MA_10095919g0010
MA_19163g0010
novel.9585
novel.6537
MA_11273g0010
MA_10431698g0010
novel.6224
MA_10437164g0010
MA_10433982g0020
MA_10425879g0010
novel.123
MA_940045g0010
MA_102954g0010
MA_8638440g0010
MA_9091721g0010
MA_102682g0010
novel.8047
MA_118973g0020
MA_130111g0010
MA_91155g0010
MA_5051g0010
MA_10435016g0010
novel.2136
MA_4143437g0010
novel.5388
novel.8590
novel.9410
novel.10176
novel.1602
novel.4867
MA_10428092g0010
novel.2632
MA_5267g0010
MA_195847g0010
MA_2856g0010
MA_290104g0010
MA_8814g0010
MA_11715g0010
MA_10433568g0010
MA_13618g0010
MA_11457g0020
MA_10426002g0010
MA_3676g0010
MA_899317g0010
MA_630721g0010
MA_19719g0010
MA_10434960g0010
MA_9239704g0010
MA_172404g0020
novel.1302
MA_334361g0010
MA_389909g0010
novel.7174
novel.5812
MA_22012g0010
MA_172106g0010
novel.9757
novel.5305
novel.3761
novel.1008
MA_195617g0010
MA_10426768g0010
MA_70931g0030
MA_8429146g0010
MA_10431182g0010
MA_558705g0010
novel.5323
MA_10434539g0010
MA_10357393g0010
MA_91059g0010
novel.6957
MA_293538g0010
MA_10432044g0010
MA_94042g0010
MA_10126g0010
MA_4490876g0010
MA_118524g0010
MA_135684g0020
MA_6029434g0010
MA_212670g0010
MA_12502g0010
MA_8843539g0010
MA_906169g0010
MA_72759g0030
novel.1021
MA_9244g0020
MA_7790149g0010
MA_205874g0010
MA_75297g0010
MA_175623g0010
MA_501203g0010
MA_9917746g0010
novel.5067
novel.6236
MA_42379g0010
novel.5403
MA_10437146g0010
MA_113081g0010
MA_10434045g0010
MA_81103g0010
MA_10432701g0010
novel.4806
MA_10427112g0010
MA_4551106g0010
MA_14707g0010
MA_194437g0010
MA_70509g0010
novel.7241
MA_10058737g0010
MA_139896g0010
novel.7145
MA_12775g0010
MA_40637g0010
MA_4993147g0010
MA_10430416g0010
MA_66158g0010
MA_10254g0020
MA_10434028g0030
MA_35003g0010
MA_6934973g0010
MA_60801g0010
MA_83196g0010
MA_10427336g0010
novel.5003
MA_29814g0010
MA_10428594g0010
MA_8789916g0010
MA_10435352g0010
MA_10434045g0020
MA_9812198g0010
MA_17845g0010
novel.4196
novel.2989
MA_98760g0010
MA_10429962g0010
MA_10426889g0010
MA_10430608g0010
MA_762g0010
MA_10437233g0030
MA_9066127g0010
novel.6603
novel.4122
MA_10426663g0020
MA_239840g0010
novel.4287
MA_8785362g0010
MA_112271g0010
MA_18615g0020
MA_947372g0010
novel.9739
MA_10426668g0020
MA_5320g0010
novel.4722
novel.1715
MA_7766880g0010
MA_933193g0010
novel.1951
MA_599387g0010
novel.6969
MA_8891g0030
novel.3491
novel.4692
MA_9063970g0010
MA_619289g0010
MA_10436072g0030
MA_18112g0030
MA_133359g0030
MA_115261g0010
MA_14118g0010
MA_9375266g0010
MA_10426663g0010
MA_209330g0010
MA_7600g0010
MA_218203g0010
MA_6479952g0010
MA_218975g0010
MA_492174g0020
novel.6944
MA_10434823g0010
MA_40654g0010
MA_8182573g0010
MA_9392760g0010
novel.9383
MA_10426189g0010
novel.8068
novel.7936
MA_10433083g0020
MA_182897g0010
MA_940664g0010
MA_18139g0010
novel.1077
MA_8689617g0010
MA_239422g0010
MA_10428201g0010
MA_92200g0020
MA_39532g0010
MA_112555g0010
MA_360126g0010
MA_10427427g0010
MA_898515g0010
MA_10435365g0020
MA_48383g0010
MA_10428201g0020
MA_10435021g0010
MA_204527g0010
novel.1782
MA_9044114g0010
MA_10435910g0010
MA_10426212g0050
MA_3922866g0010
MA_10437196g0010
MA_10432136g0020
novel.7996
novel.7760
MA_62601g0010
novel.4286
MA_492174g0010
MA_1009270g0010
MA_386952g0010
MA_8441g0010
MA_18112g0010
MA_10427895g0010
MA_7117340g0010
MA_9387586g0010
MA_57211g0010
novel.2255
MA_941055g0010
MA_81771g0010
MA_10431005g0010
MA_65180g0010
MA_10433999g0010
MA_54671g0010
MA_56685g0010
MA_196669g0010
novel.7655
MA_50004g0010
MA_10430481g0010
MA_465337g0010
novel.4444
novel.5655
MA_9541102g0010
MA_10430209g0020
MA_949441g0010
MA_137828g0010
novel.7765
MA_73870g0010
MA_5781354g0010
MA_7008074g0010
MA_10861g0010
MA_16860g0010
MA_388453g0010
MA_10431476g0010
MA_3247g0010
MA_458635g0010
MA_10429479g0010
MA_10069449g0010
MA_19994g0010
MA_918490g0010
MA_81780g0010
MA_61470g0010
MA_9955421g0010
novel.9760
MA_220550g0010
MA_158988g0010
novel.8290
MA_109553g0010
MA_2394g0010
novel.6060
novel.8904
MA_6712271g0010
novel.3526
MA_10431605g0010
MA_10430674g0010
MA_8935249g0010
MA_10427342g0010
MA_687922g0010
novel.6281
novel.4549
MA_185972g0010
MA_534511g0010
novel.10049
MA_10430942g0030
novel.7192
MA_8182573g0020
MA_10425927g0020
MA_10432754g0020
novel.4057
MA_881383g0010
MA_69262g0010
novel.9870
MA_35473g0010
MA_47845g0010
MA_57732g0010
novel.3048
MA_20279g0010
MA_77585g0010
MA_721368g0010
MA_25157g0010
MA_122108g0010
MA_10426078g0010
MA_465285g0010
MA_9253721g0010
MA_211108g0010
MA_9244g0010
novel.5306
MA_10001015g0010
MA_10269244g0010
MA_2550g0010
MA_3615747g0010
MA_10209606g0010
MA_101624g0010
MA_4694713g0010
novel.7601
MA_10428107g0010
MA_6505g0010
novel.2051
novel.8401
MA_311455g0010
MA_164976g0010
MA_10427314g0010
MA_10367411g0010
MA_2896391g0010
novel.916
MA_6955505g0010
novel.8069
novel.10353
novel.1712
MA_10045883g0010
MA_10271867g0010
MA_8793793g0010
novel.9773
MA_178480g0010
MA_1422909g0010
novel.1717
novel.9786
MA_473077g0010
novel.3136
novel.572
MA_874653g0010
MA_173543g0030
MA_188576g0010
MA_10396521g0010
MA_174635g0010
MA_28035g0010
MA_94115g0010
MA_10431234g0010
MA_10219334g0010
novel.647
MA_12634g0010
MA_10430643g0010
MA_945343g0010
novel.6208
MA_10434424g0010
MA_10426708g0010
MA_9923g0010
MA_55748g0010
MA_107147g0010
MA_114677g0020
MA_6574321g0010
MA_10428491g0020
MA_229578g0010
MA_8555218g0010
MA_10237773g0010
novel.8555
MA_8763082g0010
MA_10003489g0010
novel.2147
MA_445017g0010
MA_894606g0010
MA_10301268g0020
MA_10429819g0020
novel.4233
MA_20384g0010
MA_7294007g0010
MA_7419640g0010
MA_8222690g0010
MA_169742g0010
novel.706
novel.2501
MA_10428376g0010
MA_516116g0010
MA_10433142g0010
MA_9076483g0010
MA_66556g0010
MA_119991g0010
MA_15516g0010
MA_8508937g0010
novel.6046
MA_10290520g0010
MA_218734g0010
MA_367927g0010
novel.4609
MA_98095g0010
MA_6006052g0010
MA_80935g0010
novel.797
MA_279755g0010
MA_10430994g0010
MA_238039g0010
MA_9206209g0010
MA_10115334g0010
novel.6910
novel.5058
MA_8316510g0010
MA_10433368g0010
MA_3812g0010
MA_7886272g0010
MA_470965g0010
MA_10136525g0010
MA_181918g0010
MA_327932g0010
MA_6960g0010
MA_10429026g0010
novel.8553
MA_10427900g0010
MA_73238g0010
MA_10436988g0010
novel.7914
MA_10430487g0010
MA_934052g0010
MA_385844g0010
MA_26783g0010
MA_29426g0010
MA_32711g0010
MA_76986g0010
MA_133356g0010
novel.7063
MA_16457g0010
novel.8229
MA_122722g0010
MA_9876113g0010
novel.4522
MA_10431212g0010
MA_17226g0010
MA_10348137g0010
MA_41308g0010
MA_328847g0010
MA_10436650g0010
MA_8474388g0010
novel.1711
MA_86941g0020
novel.9770
MA_225923g0010
MA_10433762g0010
novel.4791
novel.307
MA_165110g0010
MA_187270g0010
MA_10291578g0010
MA_31174g0010
novel.8348
MA_95456g0010
MA_10427508g0040
MA_7855496g0010
MA_935479g0010
MA_63860g0010
novel.5977
MA_193120g0010
novel.9998
MA_10434729g0020
MA_9724g0010
MA_14612g0020
novel.746
novel.1575
novel.4713
novel.9620
MA_10376558g0010
MA_468792g0010
MA_160196g0010
MA_956160g0010
MA_10306785g0020
novel.2475
MA_3200737g0010
MA_10432754g0010
MA_201164g0010
MA_106460g0020
MA_6787326g0010
MA_312410g0010
MA_437675g0010
MA_10425885g0010
novel.8153
MA_17639g0020
novel.857
novel.757
MA_10307846g0020
MA_216359g0010
MA_10385961g0010
MA_230183g0010
novel.8788
MA_27441g0010
MA_348997g0010
MA_42471g0010
MA_120372g0010
MA_10027643g0010
MA_9486116g0010
MA_10227081g0010
novel.1451
MA_2340g0050
MA_18513g0010
novel.2367
MA_10429255g0010
novel.3768
MA_192972g0010
MA_9578080g0010
MA_7780438g0010
novel.9142
MA_204276g0010
MA_7143g0010
MA_913482g0010
MA_20022g0010
MA_6353194g0010
novel.9133
MA_10436271g0010
MA_103286g0020
MA_42294g0010
MA_10427376g0010
MA_35169g0010
MA_178593g0010
MA_10429303g0020
MA_114677g0010
MA_22384g0010
MA_10433778g0010
MA_10379733g0010
MA_420083g0010
MA_9468445g0010
novel.8079
novel.10241
novel.7325
novel.3460
novel.3625
MA_743902g0010
MA_2168g0030
MA_71979g0020
MA_10433341g0010
MA_46530g0010
MA_10433349g0010
MA_399969g0010
MA_7106627g0010
novel.6952
MA_10436493g0020
MA_3203075g0010
MA_17317g0010
MA_788921g0010
MA_115394g0010
MA_10434829g0020
MA_57628g0010
novel.3971
MA_10427619g0010
MA_86213g0010
MA_537915g0010
novel.6943
MA_8256677g0010
MA_10430816g0020
novel.8684
novel.7092
MA_728885g0010
novel.2513
MA_10433191g0020
MA_556438g0010
MA_60387g0020
MA_81349g0010
novel.421
novel.772
MA_5852396g0010
MA_266190g0010
novel.3499
novel.892
MA_52634g0010
MA_10433771g0010
novel.4413
MA_181165g0010
MA_825007g0010
MA_315978g0010
MA_41403g0010
MA_336248g0010
MA_128891g0010
MA_10436871g0020
MA_10435337g0010
MA_155791g0010
MA_10435841g0010
MA_1366g0010
MA_266256g0010
MA_182632g0010
novel.9774
MA_8528597g0010
MA_363574g0010
MA_329619g0010
MA_10311376g0010
MA_103726g0010
novel.5416
MA_10436851g0020
MA_630650g0010
novel.2572
novel.8368
MA_10430816g0010
MA_138527g0010
MA_10426065g0010
MA_360451g0010
MA_88423g0010
MA_10435471g0020
MA_10239005g0010
novel.809
MA_9283076g0010
MA_56360g0010
novel.9753
novel.433
novel.5149
MA_63048g0010
MA_17331g0010
MA_361547g0010
MA_10426325g0010
novel.7474
MA_328671g0010
MA_361914g0010
MA_10427508g0030
MA_201543g0010
MA_94101g0010
MA_139595g0010
MA_10433260g0020
MA_18401g0010
MA_10366135g0010
novel.2848
MA_9412105g0010
MA_7444045g0010
MA_103984g0010
MA_16402g0010
MA_22375g0010
novel.9750
novel.814
MA_180472g0010
MA_91294g0020
MA_123124g0020
MA_94101g0020
MA_1766g0010
MA_6138333g0010
novel.9763
MA_10436759g0010
novel.3708
MA_904197g0010
MA_97571g0010
MA_206113g0010
novel.9222
MA_10436643g0020
MA_94366g0010
novel.7668
MA_10172523g0010
MA_5932g0010
novel.7354
MA_6381910g0010
MA_10428915g0010
MA_191639g0010
MA_619553g0010
MA_356467g0010
MA_857107g0010
MA_98884g0010
novel.169
MA_10430087g0010
MA_14460g0010
MA_619336g0010
MA_3703g0010
MA_30737g0010
MA_71367g0010
MA_31170g0010
MA_54375g0010
novel.2511
MA_878318g0010
MA_10308226g0010
MA_186120g0020
MA_114524g0010
MA_12406g0010
MA_94238g0020
MA_9437011g0010
novel.2948
MA_10428523g0010
MA_16362g0010
MA_534155g0010
MA_470613g0010
MA_128979g0010
MA_10299641g0010
MA_10430628g0010
MA_180458g0010
MA_4850406g0010
MA_10428664g0030
MA_133928g0010
novel.8763
MA_85988g0010
MA_10434220g0010
MA_10432180g0010
MA_159548g0010
MA_10435271g0010
MA_135299g0010
MA_377749g0010
MA_10427342g0020
MA_642298g0010
MA_6992857g0010
MA_77606g0010
MA_7050228g0010
MA_5309377g0010
novel.10204
MA_34364g0010
novel.8993
novel.7648
MA_266190g0020
MA_363801g0010
novel.678
novel.4234
MA_10055565g0010
MA_180659g0010
MA_243646g0010
novel.5640
MA_13624g0010
novel.4740
novel.7309
MA_724597g0010
novel.995
MA_164675g0010
MA_79145g0010
MA_35275g0010
MA_134492g0010
MA_10436793g0010
novel.7625
MA_181747g0010
MA_95635g0010
MA_6271831g0010
MA_9145303g0010
MA_186510g0010
MA_4624g0010
novel.5439
novel.10120
MA_10397863g0020
novel.9608
MA_102324g0010
MA_359496g0020
MA_10218359g0010
MA_415377g0010
MA_10001425g0010
MA_453065g0010
novel.4953
MA_223841g0010
MA_7696095g0010
MA_174288g0010
novel.400
MA_834847g0010
MA_318393g0010
MA_60300g0010
MA_652347g0010
novel.2126
MA_10427575g0010
MA_10108066g0010
MA_509g0010
novel.478
MA_135537g0010
MA_9819819g0010
MA_3052g0010
MA_128137g0010
MA_137441g0010
MA_8894459g0010
MA_108099g0010
MA_9061045g0010
novel.9862
novel.8159
MA_8710804g0010
MA_386405g0010
MA_529285g0010
MA_18092g0010
MA_8854574g0010
