# Supplementary material for: Multiple analyses of various factors affecting the plantlet regeneration of Picea mongolica (H. Q. Wu) W.D. Xu from somatic embryos
Source: Sci Rep. 2021 Mar 23;11:6694. doi: 10.1038/s41598-021-83948-w (PMC7987962; doi:10.1038/s41598-021-83948-w)
Supplement: Supplementary file 3 — Supplementary Information 3. [file 41598_2021_83948_MOESM3_ESM.xlsx]

## Sheet: Sheet1
gene_id	log2FoldChange（4vs1）	log2FoldChange (4vs2)	log2FoldChange(4vs3)	log2FoldChange(4vs5)
MA_10055565g0010	1.09373	1.96452	2.08187	1.62885
MA_10069323g0010	3.37773	1.68752	1.18531	3.42659
MA_10431605g0010	-2.41333	-1.83972	-1.65325	-2.08378
MA_10433778g0010	-1.23785	-1.57316	-1.10592	-1.53406
MA_10434220g0010	-5.74622	-7.28482	-6.63041	-6.28361
MA_10436759g0010	1.02602	3.47464	3.26895	2.12792
MA_10436851g0020	-6.5073	-9.90901	-10.9744	-9.49582
MA_114524g0010	1.58018	2.5694	1.99141	1.84387
MA_130111g0010	4.07886	3.29278	1.82351	1.41046
MA_135299g0010	1.2042	3.73175	3.21548	3.08561
MA_14540g0020	5.95374	4.64085	2.96971	2.82122
MA_1766g0010	3.09787	8.00282	7.24899	7.31847
MA_18513g0010	2.18013	2.33668	1.40813	1.66073
MA_225923g0010	3.23454	6.54063	5.36249	2.30855
MA_26783g0010	-1.60668	-1.49305	-1.07468	-1.47746
MA_3052g0010	-1.20835	-1.89746	-2.00585	-1.56111
MA_32711g0010	-2.02029	-3.12953	-2.45835	-3.77735
MA_465337g0010	3.75261	3.54593	3.04862	1.42986
MA_534155g0010	-1.34548	-2.45608	-2.37556	-1.66504
MA_61037g0010	-3.1482	-3.05704	-2.24	-1.42613
MA_619289g0010	-2.08328	-1.16932	-1.67321	-2.38112
MA_7117340g0010	1.98607	3.02547	2.78786	6.65866
MA_7444045g0010	1.47873	6.80995	7.95021	4.58261
MA_7886272g0010	5.77455	8.43408	7.68077	3.60941
MA_8876374g0010	6.59251	1.82365	1.45622	1.58046
MA_9044114g0010	-7.40884	-8.35517	-8.03303	-9.77572
MA_947372g0010	6.8456	3.54602	3.07739	5.99497
MA_95456g0010	-2.01806	-2.99528	-2.01096	-3.65062
novel.1008	4.30963	1.56228	3.70926	4.77153
novel.2572	4.65455	4.42157	5.57776	3.43871
novel.9763	-2.02329	-2.3251	-2.93835	-2.27955
novel.9786	2.82919	2.63054	2.15454	2.25515
MA_10217369g0010	4.36545	1.63868	1.07721	1.2522
MA_10367411g0010	1.54656	-2.04581	-2.57857	-4.84079
MA_10426609g0010	4.41177	2.48459	1.00223	-3.21528
MA_10428505g0010	-2.99493	-1.16033	-1.68099	1.64121
MA_10429303g0020	2.89869	6.56489	5.42956	-1.23091
MA_10431212g0010	-2.2564	-3.62423	-3.26656	-1.55611
MA_10432392g0010	5.69386	4.41637	1.81103	-1.72285
MA_10432754g0020	-1.65415	-2.20212	-3.09343	3.4349
MA_10433771g0010	3.60611	3.18993	2.29562	-3.62047
MA_10434045g0010	1.83614	2.81892	1.109	-1.56981
MA_10435416g0010	-2.8822	-1.5591	1.96903	1.63528
MA_10435811g0020	-2.0554	1.31349	1.59246	3.0058
MA_10436988g0010	-2.11136	5.88838	5.11046	5.80236
MA_10437164g0010	-2.76186	3.69826	2.68508	3.83432
MA_111913g0010	5.80203	2.43675	1.00625	-2.58023
MA_1220g0010	-5.37451	-4.10975	-4.04806	-2.05803
MA_139896g0010	-1.24871	-1.73889	-1.18121	1.36425
MA_14118g0010	10.8761	2.57313	-4.2867	-7.06695
MA_14612g0020	-2.29738	4.02566	6.15753	4.42157
MA_164675g0010	1.7334	-1.19189	-1.51927	2.42403
MA_177086g0010	-4.10227	-3.09029	-1.42455	2.46141
MA_202088g0010	-8.14327	-4.77727	-2.05417	6.38859
MA_223201g0010	-1.99135	-1.95226	-1.01025	1.33967
MA_320320g0010	-2.18024	-1.49647	1.09085	2.66189
MA_326206g0010	13.2705	6.31955	2.23202	-2.55518
MA_332069g0010	4.52728	4.27559	2.5183	-1.12452
MA_3615747g0010	2.56253	1.24381	-1.92176	1.46788
MA_40654g0010	-4.01819	-2.85188	-1.22795	4.80096
MA_41035g0010	11.4701	3.21669	1.18308	-2.44704
MA_49897g0020	6.59575	3.96154	1.71881	-3.35687
MA_724597g0010	2.05362	-1.56861	-2.1981	-1.32162
MA_85988g0010	-1.45044	4.98877	4.79457	3.51775
MA_9035900g0010	2.97643	1.38184	-1.2656	1.46746
MA_9339426g0010	13.18	1.8427	-1.04722	-3.6146
MA_94366g0010	1.37763	2.35671	1.28174	-1.07774
MA_9768039g0010	-4.70244	-4.01761	-4.08467	-2.35087
MA_98095g0010	3.31337	5.23864	2.99216	-2.62637
MA_9812198g0010	-1.99854	-1.00126	1.03393	2.56064
novel.6281	4.48259	4.76348	8.17873	-1.43637
novel.9233	4.9561	1.44388	1.01122	-1.12209
novel.9585	14.606	5.85543	2.00174	-1.13366
novel.9608	3.60667	5.58481	5.79207	-3.69314
