# Supplementary material for: Multiple analyses of various factors affecting the plantlet regeneration of Picea mongolica (H. Q. Wu) W.D. Xu from somatic embryos
Source: Sci Rep. 2021 Mar 23;11:6694. doi: 10.1038/s41598-021-83948-w (PMC7987962; doi:10.1038/s41598-021-83948-w)
Supplement: Supplementary file 4 — Supplementary Information 4. [file 41598_2021_83948_MOESM4_ESM.xlsx]

## Sheet: Sheet1
MA_326206g0010	late embryogenesis abundant protein 47 isoform X1 [Selaginella moellendorffii]
MA_14118g0010	late embryogenesis abundant protein 47 isoform X1 [Selaginella moellendorffii]
MA_41035g0010	late embryogenesis abundant protein [Picea glauca]
MA_49897g0020	late embryogenesis abundant protein D-34-like [Dorcoceras hygrometricum]
MA_9339426g0010	late embryogenesis abundant protein LEA4-1 [Pinus tabuliformis]
MA_10367411g0010	late embryogenesis abundant protein LEA4-2 [Pinus tabuliformis]
MA_111913g0010	Late embryogenesis abundant protein At3g53040 OS=Arabidopsis thaliana OX=3702 GN=At3g53040 PE=2 SV=1
novel.9585	late embryogenesis abundant protein LEA7-1 [Pinus tabuliformis]
MA_10055565g0010	Embryo-specific protein ATS3A OS=Arabidopsis thaliana OX=3702 GN=ATS3A PE=1 SV=1
MA_534155g0010	PREDICTED: histone deacetylase 2 [Vigna angularis]
MA_3052g0010	Histone deacetylase superfamily [Corchorus capsularis]
MA_10426609g0010	DNA (cytosine-5)-methyltransferase DRM2 OS=Arabidopsis thaliana OX=3702 GN=DRM2 PE=1 SV=1
MA_9768039g0010	auxin-induced protein 6B [Lactuca sativa]
MA_10431605g0010	Auxin-responsive protein IAA10 OS=Oryza sativa subsp. indica OX=39946 GN=IAA10 PE=2 SV=2
novel.9233	Auxin efflux carrier [Corchorus olitorius]
MA_724597g0010	WAT1-related protein At3g18200 OS=Arabidopsis thaliana OX=3702 GN=At3g18200 PE=2 SV=1
MA_10434220g0010	WAT1-related protein At5g07050-like [Manihot esculenta]
MA_10428505g0010	9-cis-epoxycarotenoid dioxygenase [Taxus wallichiana var. chinensis]
MA_130111g0010	GA2ox12 [Pinus tabuliformis]
MA_10432754g0020	Gibberellic acid methyltransferase 2 OS=Arabidopsis thaliana OX=3702 GN=GAMT2 PE=1 SV=1
MA_40654g0010	Gibberellin-regulated protein 11 OS=Arabidopsis thaliana OX=3702 GN=GASA11 PE=3 SV=1
novel.1008	ACC synthase [Picea engelmannii x Picea glauca]
MA_26783g0010	PREDICTED: trihelix transcription factor GT-1 [Nelumbo nucifera]
MA_164675g0010	WRKY transcription factor 1, partial [Picea abies]
MA_139896g0010	NAC transcription factor 56-like isoform X2 [Herrania umbratica]
MA_10433778g0010	putative transcription factor Hap3..NF-YB family [Rosa chinensis]
MA_10069323g0010	transcription factor MYB29 [Picea abies]
MA_7444045g0010	PREDICTED: trihelix transcription factor GT-1 [Nelumbo nucifera]
MA_202088g0010	R2R3MYB38 [Ginkgo biloba]
MA_9812198g0010	transcription factor 3, partial [Pinus tabuliformis]
MA_1220g0010	bHLH1 [Pinus tabuliformis]
novel.6281	transcription factor TCP13 [Arachis ipaensis]
MA_223201g0010	Transcription repressor MYB4 OS=Arabidopsis thaliana OX=3702 GN=MYB4 PE=1 SV=1
MA_61037g0010	Transcription repressor OFP14 OS=Arabidopsis thaliana OX=3702 GN=OFP14 PE=1 SV=1
MA_10431212g0010	Transcription factor MYB86 OS=Arabidopsis thaliana OX=3702 GN=MYB86 PE=2 SV=1
MA_10436759g0010	Transcription factor bHLH140 OS=Arabidopsis thaliana OX=3702 GN=BHLH140 PE=3 SV=1
MA_9044114g0010	Transcription termination factor MTERF9, chloroplastic OS=Arabidopsis thaliana OX=3702 GN=MTERF9 PE=2 SV=1
MA_98095g0010	AP2-like ethylene-responsive transcription factor AIL1 OS=Arabidopsis thaliana OX=3702 GN=AIL1 PE=2 SV=1
novel.9763	Transcription repressor MYB5 OS=Arabidopsis thaliana OX=3702 GN=MYB5 PE=1 SV=1
novel.9786	Transcription factor ICE1 OS=Arabidopsis thaliana OX=3702 GN=SCRM PE=1 SV=1
MA_332069g0010	PREDICTED: zinc finger protein CONSTANS-LIKE 4 [Ricinus communis]
MA_10435811g0020	Pro-apoptotic serine protease [Phytophthora nicotianae]
MA_10429303g0020	F-box protein PP2-B11 OS=Arabidopsis thaliana OX=3702 GN=PP2B11 PE=1 SV=1
MA_10217369g0010	F-box protein At1g67340 OS=Arabidopsis thaliana OX=3702 GN=At1g67340 PE=1 SV=1
